# Supplementary material for: Updating the Clinical Application of Blood Biomarkers and Their Algorithms in the Diagnosis and Surveillance of Hepatocellular Carcinoma: A Critical Review
Source: Int J Mol Sci. 2023 Feb 21;24(5):4286. doi: 10.3390/ijms24054286 (PMC10001986; doi:10.3390/ijms24054286)
Supplement: Supplementary file 1 [file ijms-24-04286-s001.zip]

Archive with 1 entries (1 files):
- ijms-2219229-supplementary.pdf
